# Supplementary material for: Effects of Ammonia-Nitrogen-Reducing Biofilm on Stress Responses and Muscle Quality in Crucian Carp During Transportation
Source: Foods. 2026 Apr 1;15(7):1189. doi: 10.3390/foods15071189 (PMC13072757; doi:10.3390/foods15071189)
Supplement: Supplementary file 1 [file foods-15-01189-s001.zip]

Archive with 1 entries (1 files):
- foods-4164408-supplementary.pdf
